# Supplementary material for: Impact of Conventional vs. Vertical Tooth Extraction on Three-Dimensional Soft Tissue Remodelling and Aesthetic Parameters of Adjacent Teeth: One-Year Results of a Randomized Clinical Trial
Source: Dent J (Basel). 2026 Jan 12;14(1):46. doi: 10.3390/dj14010046 (PMC12839802; doi:10.3390/dj14010046)
Supplement: Supplementary file 1 [file dentistry-14-00046-s001.zip]

Archive with 1 entries (1 files):
- dentistry-4012584-supplementary.pdf
